# Supplementary material for: Efficacy and safety of ultrasonic circular cyclocoagulation with second-generation probe in glaucoma: A retrospective study
Source: PLoS One. 2020 Jan 24;15(1):e0227389. doi: 10.1371/journal.pone.0227389 (PMC6980562; doi:10.1371/journal.pone.0227389)
Supplement: S1 Table — (CSV) [file pone.0227389.s001.csv]

NA	complication_postop_3	hypotonie	OM_transitoire	BAV2snellenM6	BAV2snellenlastFU	age	sexe	yeux	taille_sonde	MER	CMT_preop	CMT_M1	CMT_M3	CMT_M6	ethnie	statut_cristallin.	cataracte	myope_fort	ATCD_V3V	ATCD_DR	ATCD_OVR	ATCD_uveite	HTA	diabete	type_glaucome	angle_ferme	ATCD_trab	ATCD_LTS	ATCD_plastie_laser	ATCD_US	ATCD_sclerectomie	TO_preop	pachy	TO_J1	TO_J8	TO_M1	TO_M3	TO_M6	TO_last_visit	redPIOabs	redPIOrel	perduvue	retraitement	retraitement_hypotonisant	nb_intervention_M3	nb_intervention_M6	complication_perop	complication_postop	KPS
1	0	0	0	0	0	81	0	OG	12	0	257	275	.	272	1	phaque	1	0	0	0	0	0	1	0	3	0	0	0	0	1	0	24	559	25	17	20	17	20	20	-4	-0.166666667	.	.	.	1	2	0	1	0
2	0	0	0	0	0	65	1	OD	13	0	247	.	.	.	1	pseudophaque	.	0	0	0	0	0	1	1	1	0	0	0	0	0	0	30	584	.	18	26	24	20	20	-10	-0.333333333	.	2°.us.à..m10.(om.post.2°.us)	0	1	1	0	0	1
3	0	0	0	0	0	78	0	OD	13	.	.	.	.	.	1	pseudophaque	.	1	0	0	0	0	0	0	1	.	1	0	0	0	0	26	533	22	28	42	16	16	42	-10	-0.384615385	.	.	.	1	1	0	1	0
4	0	0	0	0	0	81	0	OD	13	0	252	.	.	.	1	pseudophaque	.	1	0	0	0	0	0	0	1	0	0	0	1	0	0	22	533	.	16	16	18	24	24	2	0.090909091	.	US.OD.M8	0	1	1	1	0	0
5	0	0	0	.	0	73	1	OD	13	0	.	.	300	.	1	phaque	.	.	0	0	0	0	.	0	1	.	0	0	0	0	0	24	540		14	16	29	.	29	.	.	.	trab.M4	1	1	1	0	1	0
6	0	0	0	0	0	58	1	OG	12	1	251	.	.	.	1	phaque	1	.	0	0	0	0	.	1	3	.	0	0	0	0	0	22	570	15	.	15	18	23	23	1	0.045454545	.	.	.	1	1	0	0	0
7	0	0	0	0	0	20	1	OG	13	0	.	.	.	.	3	aphaque	.	.	0	0	0	0	.	0	10	.	1	0	0	0	0	26	.	.	10	15	16	16	16	-10	-0.384615385	.	.	.	1	1	0	1	0
8	0	0	0	0	0	25	1	OG	12	1	202	.	.	.	2	phaque	1	.	0	0	0	0	.	0	1	.	1	0	0	0	0	27	536	32	9	16	7	21	21	-6	-0.222222222	.	.	.	1	1	0	1	1
9	1	0	1	1	1	75	0	OG	12	1	.	.	.	292	1	pseudophaque	.	.	0	0	0	1	.	0	8	.	3	3	0	0	0	23	544	32	10	15	21	17	17	-6	-0.260869565	.	.	.	1	1	0	1	0
10	0	0	0	.	0	87	1	OD	12	0	.	.	.	441	2	pseudophaque	.	0	0	0	0	0	1	1	3	0	0	0	0	0	0	28	.	32	.	21	34	.	34	.	.	.	trab.od.à.M4	1	1	1	0	0	1
11	0	0	0	0	0	82	0	OG	12	0	249	271	.	260	1	pseudophaque	.	.	0	0	0	0	.	0	1	.	1	0	0	0	0	24	599		16	8	22	18	18	-6	-0.25	.	2°.US.01/17	0	1	1	0	1	0
12	0	0	0	0	0	89	1	OG	12	.	.	.	.	.	1	pseudophaque	.	.	0	0	0	0	0	1	1	0	0	0	1	0	0	32	511	36	16	.		15	15	-17	-0.53125	.	.	.	1	1	0	0	0
13	1	1	0	1	1	89	1	OD	12	0	308	473	.	498	1	phaque	1	0	0	0	0	0	1	1	2	1	1	0	0	0	0	26	529	22	15	4	8	6	6	-20	-0.769230769	.	.	.	1	1	0	1	1
14	1	1	0	1	1	89	1	OG	12	0	306	.	.	299	1	pseudophaque	.	0	0	0	0	.	1	1	2	1	1	0	0	0	0	26	538	22	14	7	10	10	10	-16	-0.615384615	.	.	.	1	1	0	1	1
15	0	0	0	0	0	66	0	OG	12	0	274	335	287	0	1	pseudophaque	.	0	0	0	0	0	0	0	1	0	1	0	1	0	0	22	550	.	14	16	16	24	24	2	0.090909091	.	2°.US.M7.oct.2015	0	1	1	0	1	0
16	0	0	0	0	0	50	1	OG	13	0	.	.	.	.	3	pseudophaque	.	1	0	0	0	0	0	0	1	0	1	0	0	0	0	25		16	11	23	25	14	14	-11	-0.44	.	2°.US.M10.oct.2017	0	1	1	0	1	0
17	0	0	0	0	0	80	0	OG	12	0	263	.	273	.	1	phaque	1	1	0	0	0	0	1	0	1	0	0	0	0	0	0	24	569	27	8	10	24	21	24	-3	-0.125	.	(arrêt.collyre.avant.m3.).diamox	0	1	1	1	1	1
18	1	0	0	1	1	76	0	OG	13	0	.	.	263	244	1	pseudophaque	.	0	0	0	0	0	1	0	3	0	0	0	0	0	0	22	511	20	13	36	24	30	30	8	0.363636364	.	.	.	1	1	0	1	1
19	0	0	.	0	0	79	1	OG	13	.	.	.	.	.	1	pseudophaque	.	.	0	0	0	0	.	1	1	.	0	0	1	0	0	28	487	21	20	24	.	36	36	8	0.285714286	.	trab.01/17.M12	0	1	1	0	1	1
20	0	0	0	0	0	80	0	OD	13	0	.	.	.	389	1	aphaque	.	1	1	1	0	0	0	0	aphake	0	0	0	3	0	0	26	498	22	16	.	11	14	14	-12	-0.461538462	.	.	.	1	1	0	0	0
21	0	0	0	0	0	52	0	OD	12	1	201	.	.	229	1	pseudophaque	.	0	1	1	0	1	0	0	3	0	0	0	1	0	0	32	564	.	18	18	8	17	17	-15	-0.46875	.	kenacort.M3..aggravation.omc	0	1	1	0	1	1
22	0	0	0	0	0	75	0	OG	12	0	.	258	.	253	1	phaque	1	.	0	0	0	0	.	0	1	.	0	0	1	0	0	21	511	13	12	10	10	12	12	-9	-0.428571429	.	.	.	1	1	0	1	0
23	0	0	0	.	0	64	1	OD	12	1	361	.	.	.	1	phaque	1	0	0	0	0	0	.	0	2	.	0	0	0	0	0	24	558		11	10	.	.	10	.	.	1	perdu.de.vue.diaz	0	1	1	0	1	0
24	0	0	0	0	0	83	0	OG	12	0	.	.	.	.	1	aphaque	.	1	0	0	0	0	1	1	aphake	0	0	0	1	0	0	30	535	22	16	.		17	17	-13	-0.433333333	.	2°.US..oct.2016.M8	0	1	1	0	1	0
25	1	0	0	1	1	51	0	OD	13	1	.	.	.	327	1	phaque	.	.	0	0	0	0	.	0	1	0	0	0	0	1	0	28	474	14	14	26	28	14	14	-14	-0.5	.	Valve?(Dr.POLI).M5.janvier.2017	1	1	1	0	1	1
26	0	0	0	0	0	75	1	OD	12	0	303	314	312	299	1	phaque	1	0	0	0	0	0	1	0	1	0	0	0	1	1	0	25	527	32		16	19	16	16	-9	-0.36	.	.	0	2	2	0	1	1
27	0	0	0	0	0	67	1	OG	12	0	261	240	255	261	1	phaque	1	0	0	0	0	0	.	0	1	0	0	0	0	0	0	24	553	14	18	18	12	18	18	-6	-0.25	.	.	.	1	1	0	1	1
28	1	0	0	1	1	76	0	OG	13	1	371	.	334	334	1	pseudophaque	.	0	1	0	0	1	0	0	1	0	1	2	0	0	0	44	572	35	40	32	40	34	34	-10	-0.227272727	.	prévision.LTS?.Evisceration.04/17	.	1	1	0	0	0
29	1	0	1	1	1	59	1	OD	12	0	.	345	610	365	1	pseudophaque	.	.	0	0	0	0	.	0	2	1	0	0	0	0	0	25	585	17		32	14	42	42	17	0.68	.	M1.et.M6.sans.collyre42.sans.collyre	.	1	1	1	1	0
30	1	0	0	1	1	82	0	OG	12	0	.	261	257	262	1	pseudophaque	.	0	0	0	0	0	1	0	1	.	0	0	0	0	0	26	530	24	8	9	18	28	28	2	0.076923077	.	2°.US.M8	0	1	1	1	1	0
31	0	0	0	0	0	68	0	OG	12	0	264	270	270	277	1	phaque	1	0	0	0	0	0	1	1	1	0	0	0	0	1	0	32	537	.	14	12	18	15	15	-17	-0.53125	.	.	.	1	2	0	1	1
32	0	0	0	0	0	63	0	OG	13	0	.	.	.	356	1	pseudophaque	.	1	1	1	0	0	.	0	11	.	0	0	0	0	0	50	.	30	18	21	21	22	22	-28	-0.56	.	.	.	1	1	0	1	0
33	0	0	0	0	0	67	1	OD	13	0	327	387	350	.	1	aphaque	.	1	0	0	0	0	1	1	aphake	0	0	0	0	0	0	25	542	.	9	22	16	16	16	-9	-0.36	.	.	.	1	1	0	0	0
34	0	0	0	0	0	69	0	OD	12	1	.	.	472	.	1	pseudophaque	.	1	0	0	0	0	.	0	1	0	1	0	0	0	0	32	545	22	12	11	14	24	24	-8	-0.25	.	.	.	1	1	0	1	1
35	1	1	0	0	0	77	1	OG	12	0	.	.	367	366	3	pseudophaque	.	0	0	0	0	0	1	1	3	0	1	0	0	0	0	35	551	.	16	16	6	4	4	-31	-0.885714286	.	.	.	1	1	0	1	1
36	0	0	0	0	0	75	0	OD	13	1	.	.	.	.	1	pseudophaque	.	1	0	0	0	0	.	0	1	0	0	2	0	0	0	32	603	20	.		30	30	30	-2	-0.0625	.	rettt?	.	1	1	0	1	0
37	1	0	0	1	1	62	1	OD	12	0	.	286	303	369	1	phaque	1	0	0	0	0	0	0	1	1	0	1	0	1	0	0	26	594		16	6	7	8	8	-18	-0.692307692	.	.	.	1	1	0	0	0
38	1	0	0	1	1	81	0	OG	13	0	.	.	240	.	1	aphaque	.	1	0	0	0	0	0	1	aphake	0	0	0	0	0	0	32		31	16	14	17	18	18	-14	-0.4375	.	.	.	1	1	0	1	0
39	0	0	0	0	0	74	0	OD	13	0	279	300	292	298	1	pseudophaque	.	.	0	0	0	0	1	0	1	.	0	0	0	0	0	21	462	18	8	8	12	26	26	5	0.238095238	.	.	.	1	1	0	1	0
40	0	0	0	0	0	54	0	OD	13	0	231	240	240	238	1	pseudophaque	.	1	0	0	0	0	0	0	11	0	0	0	0	0	0	32	540		13	18	12	13	13	-19	-0.59375	.	.	.	1	1	0	1	1
41	1	0	1	.	0	48	1	OG	13	1	.	394	363	.	1	pseudophaque	.	.	1	1	0	0	0	0	11	.	0	0	0	0	0	32		26	21	26	31	.	31	.	.	1	perdu.de.vue	.	1	1	0	1	0
42	1	0	1	.	0	42	1	OD	13	0	320	526	311	.	1	pseudophaque	.	.	1	1	0	0	0	0	11	0	0	0	2	1	0	25	478		16	36	.	.	36	.	.	.	sclerectomie.sept.2016.M2	1	2	2	0	1	.
43	1	0	1	1	1	81	1	OD	12	0	340	343	.	341	1	pseudophaque	.	.	0	0	0	1	1	0	8	0	0	0	0	1	0	32	542	32	24	17	28	.	28	.	.	.	LTS.03/2017.M5	1	1	2	0	1	1
44	0	0	0	0	0	67	0	OD	12	0	235	240	238	.	1	pseudophaque	.	1	1	1	0	0	1	0	11	0	0	0	1	1	0	30	583		12	30	19	26	26	.	-0.1333	.	.	0	1	2	0	1	1
45	0	0	0	0	0	68	1	OG	12	0	233	.	241	243	3	phaque	.	0	0	0	0	0	0	0	3	0	0	0	1	0	0	26	546	.	24	14	11	12	12	-14	-0.538461538	.	.	.	1	1	0	1	0
46	0	0	0	0	0	75	1	OD	13	0	.	.	.	.	1	pseudophaque	.	1	1	0	0	0	1	0	1	0	0	0	0	0	0	23	523		14	17	13	17	17	-6	-0.260869565	.	.	.	1	1	0	1	0
47	1	0	0	1	1	88	0	OD	13	0	243	247	268	264	1	pseudophaque	.	1	0	0	0	0	1	0	3	.	1	0	0	0	0	28	495	22	16	20	38	34	34	6	0.214285714	.	38.aprsè.arrêt.spontané.ganf	.	1	1	1	1	0
48	1	0	1	0	0	64	1	OG	13	1	.	302	267	259	1	pseudophaque	.	0	1	1	0	0	1	0	11	.	4	0	0	0	0	36	563	.	14	10	8	18	18	-18	-0.5	.	.	.	1	1	0	1	0
49	1	0	1	0	0	86	0	OD	12	0	.	446	329	345	1	pseudophaque	.	1	0	0	0	0	1	0	11	0	0	0	0	0	0	33	551	24	10	14	19	14	14	-19	-0.575757576	.	.	.	1	1	0	1	0
50	0	0	0	0	0	73	1	OG	12	0	.	331	287	284	1	pseudophaque	.	1	0	0	0	0	0	0	1	.	0	0	1	0	0	32	490	16	14	8	12	19	19	-13	-0.40625	.	2°.US.01/17.M7	0	1	1	0	1	0
51	1	0	1	1	1	59	0	OG	13	1	333	333	362	371	1	phaque	1	0	0	0	0	0	0	0	1	0	1	0	0	0	2	21	479	19	10	6	10	16	16	-5	-0.238095238	.	.	.	1	1	0	1	1
52	1	0	1	0	0	78	0	OD	12	0	318	338	475	330	1	pseudophaque	.	0	0	0	0	1	0	0	1	0	0	0	0	0	0	22	531	.	14	14	18	18	18	-4	-0.181818182	.	.	.	1	1	0	1	1
53	0	0	0	0	0	43	1	OD	12	0	177	175	178	184	1	pseudophaque	.	0	0	0	0	0	.	1	5	0	0	1	0	0	0	32	.	.	14	.	8	8	8	-24	-0.75	.	.	.	1	1	0	1	0
54	1	0	0	1	1	73	1	OD	12	0	278	290	290	296	1	phaque	1	0	0	0	0	0	0	1	2	1	1	0	0	0	0	24	559		12	18	16	15	15	-9	-0.375	.	.	.	1	1	0	1	0
55	0	0	0	0	0	87	0	OG	12	0	.	231	234	231	1	pseudophaque	0	0	0	0	0	0	1	0	1	0	0	0	1	0	0	38	535	32	26	21	18	28	28	-10	-0.263157895	.	.	.	1	1	0	1	1
56	0	0	0	0	0	68	0	OD	13	0	.	235	241	238	1	pseudophaque	.	.	0	0	0	0	1	1	3	1	1	0	0	0	0	26	506	.	12	12	18	12	12	-14	-0.538461538	.	.	.	1	1	0	1	0
57	1	0	1	.	0	51	1	OD	12	1	282	.	379	334	3	phaque	1	0	0	0	0	1	1	0	8	1	0	0	0	0	0	25	540	.	14	6	36	.	36	.	.	.	trab..M3.oct.2016	1	1	1	0	1	0
58	0	0	0	0	0	70	1	OD	13	0	350	299	300	343	1	pseudophaque	.	0	0	0	0	1	0	0	1	.	1	0	0	0	0	48	601	.	24	23	30	21	21	-27	-0.5625	.	micropuls.06/2017.M11	0	1	1	0	1	0
59	1	1	0	.	0	57	0	OD	12	0	.	243	245	240	1	phaque	1	0	0	0	0	0	0	0	1	0	0	0	1	0	1	24	532	.	17	5	5	.	5	.	.	.	trab.01/2017.M5	1	1	1	0	1	1
60	0	0	0	0	0	63	1	OD	13	0	.	.	370	348	1	pseudophaque	.	1	0	0	0	0	0	0	11	0	0	0	2	0	0	26	512	24	.	30	16	16	30	-10	-0.384615385	.	.	.	1	1	0	1	1
61	0	0	0	0	0	72	0	OG	12	0	.	322	485	297	1	phaque	1	0	0	0	0	0	1	0	1	0	0	0	0	0	0	28	542	11	10	18	25	.	25	.	.	.	.	.	1	1	0	1	0
62	0	0	0	0	0	87	1	OD	12	0	.	290	288	288	1	phaque	1	0	0	0	0	0	1	0	1	0	0	0	1	0	0	22	518	.	22	18	16	20	20	-2	-0.090909091	.	.	.	1	1	0	1	0
63	0	0	0	0	0	68	1	OD	13	0	.	325	326	288	1	phaque	1	1	0	0	0	0	1	0	1	0	0	0	0	0	0	22	563		13	12	17	17	17	-5	-0.227272727	.	.	.	1	1	1	1	0
64	1	1	0	0	0	77	0	OG	12	1	274	316	253	273	1	pseudophaque	.	1	0	0	0	0	0	1	1	0	1	0	0	0	0	32	.	.	22	6	12	16	16	-16	-0.5	.	.	.	1	1	0	1	0
65	0	0	0	0	0	57	0	OG	12	0	.	262	260	252	1	phaque	1	0	0	0	0	0	0	0	1	0	0	0	0	0	0	24	530	20	13	12	10	22	22	-2	-0.083333333	.	.	.	1	1	0	1	0
66	1	0	0	1	1	86	0	OG	12	0	.	255	.	.	1	pseudophaque	.	0	0	0	0	0	1	0	1	.	1	0	0	0	0	32	484		14	12	9	10	10	-22	-0.6875	.	.	.	1	1	1	1	1
67	0	0	0	0	0	82	0	OD	12	0	225	234	237	232	1	phaque	1	0	0	0	0	0	1	0	1	.	0	0	0	0	0	22	542		16	10	12	18	18	-4	-0.181818182	.	.	.	1	1	0	1	0
68	0	0	0	0	0	72	1	OD	12	0	279	290	286	283	1	phaque	0	0	0	0	0	0	1	0	1	.	1	0	1	0	0	22	540		10	14	12	16	16	-6	-0.272727273	.	.	.	1	1	0	1	0
69	1	0	1	0	0	67	1	OG	12	0	279	312	588	311	1	pseudophaque	.	.	0	0	0	1	0	0	11	.	0	0	0	0	0	25			14	11	16	19	19	-6	-0.24	.	.	.	1	1	0	1	0
70	0	0	0	0	0	67	1	OD	13	0	272	276	280	274	1	pseudophaque	.	.	1	0	0	0	1	0	1	0	0	0	0	0	0	24	488		17	18	15	18	18	-6	-0.25	.	diode.micropulsé.M.10	0	1	1	0	1	1
71	0	0	0	0	0	81	0	OG	13	0	249	249	260	256	1	pseudophaque	0	.	0	0	0	0	1	0	1	0	0	0	0	0	0	30			21	14	23	16	16	-14	-0.466666667	.	.	.	1	1	0	1	1
72	0	0	0	0	0	64	1	OG	13	1	.	262	263	264	1	phaque	1	1	1	1	0	0	0	0	1	0	0	0	0	0	0	26	543	.	12	30	23	23	30	-3	-0.115384615	.	trab.03/2017.M6	1	1	1	1	1	0
73	0	0	0	0	0	61	1	OD	12	0	267	276	318	336	1	phaque	1	.	0	0	0	0	.	0	1	0	0	0	1	0	0	32		22	20	36	20	14	14	-18	-0.5625	.	OMC.M9.ganf.simb	.	1	1	0	1	1
74	0	0	0	0	0	65	1	OD	12	0	228	217	210	223	1	phaque	1	0	0	0	0	0	0	0	4	0	0	0	0	0	0	24	522	13	14	14	14	13	13	-11	-0.458333333	.	.	.	1	1	1	1	0
75	1	0	1	.	1	82	1	OG	12	0	256	299	266	.	1	pseudophaque	0	.	0	0	0	0	1	0	1	0	0	0	0	0	1	34	556	9	12	40	19	.	19	.	.	1	qlq.logettes.M1.disparition.complète.M3.perdu.de.vue.vitiello	.	1	1	0	1	0
76	0	0	0	0	0	43	1	OD	12	0	249	266	.	260	1	phaque	.	0	0	0	0	0	0	0	6	0	0	0	0	0	0	24	488	.	11	16	22	22	22	-2	-0.083333333	.	.	.	1	1	0	1	0
77	1	0	0	1	1	86	0	OD	12	0	265	268	269	270	1	pseudophaque	.	.	0	0	0	0	1	0	1	.	0	0	1	0	0	38	500		24	38	34	38	38	0	0	.	.	.	1	1	0	1	0
78	1	0	1	1	1	80	0	OD	11	1	314	354	343	572	1	pseudophaque	.	.	0	0	0	0	1	0	2	1	1	0	1	0	0	28	557	20	20	14	12	18	18	-10	-0.357142857	.	.	.	1	1	0	1	1
79	1	1	0	0	0	69	1	OD	12	0	278	290	390	296	1	pseudophaque	.	0	0	0	0	0	1	0	1	0	1	0	1	0	0	22	578	42	28	2	46	30	30	8	0.363636364	.	diode.micropulsé	1	1	1	0	1	1
80	0	0	0	.	0	75	1	OD	13	0	338	333	.	.	1	pseudophaque	.	.	1	0	0	0	1	0	1	.	0	0	1	0	0	24	501	19	16	27	.	.	27	.	.	.	lts.M3	1	1	1	0	1	0
81	0	0	0	0	0	76	0	OD	13	0	254	260	256	250	1	pseudophaque	.	0	0	0	0	0	1	0	3	0	1	0	0	0	0	26	518	20	11	14	14	14	14	-12	-0.461538462	.	.	.	1	1	0	1	0
82	0	0	0	0	0	87	1	OG	12	0	282	294	.	.	1	phaque	1	0	0	0	0	0	1	0	1	0	0	0	1	0	0	28		.	18	24	18	20	24	-8	-0.285714286	.	.	.	1	1	0	1	0
83	0	0	0	0	0	75	0	OD	13	0	232	238	241	240	1	pseudophaque	0	.	0	0	0	0	.	1	1	.	0	0	1	0	1	24		21	13	16	13	24	24	0	0	.	laser.micropulsé.07/17.M8	0	1	1	1	1	0
84	0	0	0	.	0	59	0	OD	12	0	242	286	268	633	2	pseudophaque	.	0	0	0	1	1	0	1	5	0	2	0	0	0	0	25			29	32	32	34	32	9	0.36	.	.	.	1	1	0	1	0
85	0	0	0	0	0	63	1	OG	12	0	254	254	.	253	1	phaque	1	.	0	0	0	0	0	0	3	.	0	0	0	0	0	30		.	10	12		11	11	-19	-0.633333333	.	.	.	1	1	0	0	0
86	0	0	0	.	0	18	0	OG	13	0	.	299	283	.	2	phaque	.	0	0	0	0	0	0	0	2	.	0	0	1	0	0	32	507	32	20	28	.	.	28	.	.	.	trab.31/01/2017.M2	1	1	1	0	1	0
87	1	1	0	0	0	56	1	OD	12	0	261	286	307	291	1	pseudophaque	.	0	0	0	0	0	0	0	2	1	1	0	0	0	0	24	556	.	8	20	10	18	18	-6	-0.25	.	laser.micropulsé.M8.août.2017	0	1	1	0	1	1
88	1	0	0	1	1	75	1	OG	13	1	286	299	295	292	1	phaque	1	0	0	0	0	0	1	0	1	0	1	0	1	0	0	28		26	13	26	28	22	22	-6	-0.214285714	.	.	.	1	1	0	1	0
89	1	0	0	1	1	78	1	OG	13	1	.	239	242	.	2	pseudophaque	.	.	0	0	0	0	0	0	1	0	0	0	0	0	0	24			8	30	14	13	13	-11	-0.458333333	.	.	.	1	1	1	0	0
90	0	0	0	0	0	47	1	OD	13	0	275	282	285	282	1	phaque	.	.	0	0	0	0	0	0	1	.	2	0	0	0	0	36	524	28	22	20	24	26	26	-10	-0.277777778	.	laser.micropulsé.M7	0	1	1	0	1	1
91	0	0	0	0	0	81	1	OD	13	1	.	303	304	.	1	pseudophaque	.	.	0	0	0	0	1	1	1	0	1	0	1	0	0	24	540	23	28		20	24	28	0	0	.	.	.	1	1	0	1	1
92	1	0	1	0	0	54	0	OG	13	1	284	381	294	285	1	phaque	.	.	0	0	0	0	0	0	4	.	0	0	1	0	0	32			14	18	14	16	16	-16	-0.5	.	.	.	1	1	0	1	0
93	0	0	0	.	0	81	1	OD	13	1	350	385	357	341	1	pseudophaque	.	.	1	0	0	0	1	0	4	.	0	0	0	0	0	24	542	12	16	20	22	18	18	-6	-0.25	.	.	.	1	1	0	1	0
94	0	0	0	0	0	61	0	OG	12	0	253	268	264	255	1	phaque	1	.	0	0	0	0	0	0	2	1	0	0	0	0	0	40			11	20	18	22	22	-18	-0.45	.	.	.	1	1	0	0	0
95	0	0	0	.	0	90	0	OG	13	0	231	235	240	.	1	phaque	.	.	0	0	0	0	1	0	1	.	1	0	0	0	0	40		30	24	50	.	.	50	.	.	.	LTS.M2	1	1	1	1	1	1
96	1	1	0	0	0	64	0	OD	13	0	327	398	313	323	1	pseudophaque	.	1	0	0	0	0	0	0	1	0	0	0	0	0	0	24	551	.	10	2	10	24	24	0	0	.	.	.	1	1	0	1	1
97	0	0	0	0	0	74	1	OG	13	0	229	241	240	.	1	pseudophaque	.	.	0	0	0	0	1	0	1	0	1	0	0	0	0	26	549		10	11	18	24	24	-2	-0.076923077	.	.	.	1	1	0	1	0
98	1	0	1	0	0	68	1	OD	13	1	295	306	355	418	1	pseudophaque	.	.	1	1	0	0	0	0	2	1	0	0	0	0	0	27			16	12	12	16	16	-11	-0.407407407	.	.	.	1	1	0	1	0
99	0	0	0	0	0	79	0	OG	12	0	326	343	337	327	1	pseudophaque	.	0	0	0	0	0	0	0	1	0	1	0	0	0	0	32	525		10	10	10	12	12	-20	-0.625	.	.	.	1	1	0	1	0
100	0	0	0	0	0	66	1	OG	13	0	.	283	285	.	1	phaque	1	0	0	0	0	0	0	0	1	0	0	0	0	0	0	30	490		10	15	19	20	20	-10	-0.333333333	.	.	.	1	1	0	0	0
[truncated: 77 more columns]
